# Supplementary material for: Sustainable Photocatalysis with Phenyl-Modified g-C3N4/TiO2 Polymer Hybrids: A Combined Computational and Experimental Investigation
Source: Polymers (Basel). 2025 May 14;17(10):1331. doi: 10.3390/polym17101331 (PMC12114864; doi:10.3390/polym17101331)
Supplement: Supplementary file 1 [file polymers-17-01331-s001.zip]

Archive with 1 entries (1 files):
- polymers-3597716-supplementary.pdf
